# Supplementary material for: Study of In Silico Binding Interactions and In Vitro Biosorption of Type A Trichothecenes Using Devil Fish Chitosan
Source: Toxins (Basel). 2026 Jun 10;18(6):263. doi: 10.3390/toxins18060263 (PMC13308271; doi:10.3390/toxins18060263)
Supplement: Supplementary file 1 [file toxins-18-00263-s001.zip]

Archive with 4 entries (4 files):
- Table S1. Chitosan-diacetoxyscirpenol (DAS) binding poses.pdf
- Table S4. chitosan-HT2 (HT2) binding poses.pdf
- Table S3. Chitosan-T2 toxin (T2) binding poses.pdf
- Table S2. Chitosan-neosolaniol (NEO) binding poses.pdf
